# Supplementary material for: Synergism of 2-(3,4-dichlorophenoxy)triethylamine and top removal enhances maize lodging resistance and yield via coordinated photosynthetic optimization and phenylpropanoid pathway activation
Source: Front Plant Sci. 2025 Dec 15;16:1671417. doi: 10.3389/fpls.2025.1671417 (PMC12746654; doi:10.3389/fpls.2025.1671417)
Supplement: Supplementary file 1 [file Table1.xlsx]

## Sheet: Sheet1
		Data 1. The rainfall and mean temperature data during the study period (2023 and 2024, May–October)
			0	1	2	3	4	5	6	7	8	9	10	11	12	13	14	15	16	17	18	19	20	21	22	23	24	25	26	27	28	29	30	31	32	33	34	35	36	37	38	39	40	41	42	43	44	45	46
	2023	Precipitation（mm）	0	0	0	0	0	0	0	1.6	3.1	0.6	3.6	1.4	0	0	2	12.2	4	0	0	0	5.8	3.6	0	0	0.3	0	3	0.1	0.9	0.6	0.4	0.2	0.7	2.2	0.7	5.9	0.8	0.2	0.4	0.5	3.9	14.5	0.2	0	0	1.6	3.3
		Mean Temperature（℃）	9.8	11.3	13.8	10.4	8.1	10.1	14.9	15.4	14.3	17.2	12.5	8.6	13.6	16	17.2	14.4	12.7	15.8	19.1	22.1	17.7	16.4	15.3	13.7	14.2	16.8	16.6	14.5	15.2	15.4	17.7	21.4	18.7	18.3	16.6	15.6	17.3	19.5	19.6	22.5	23.1	19.5	21.1	20.7	21.8	23.9	21.8
	2024	Precipitation（mm）	0	0	0	0	0	0	0	0	6.3	6.8	0	0.9	1	0	0	0	0.8	0	0	0	0	0	0	1.2	19.8	10	3.1	0.5	15.5	5.8	4.9	0	0	0.5	31.7	0	1.6	9.5	0	0	13.6	0	10.4	24.4	0.9	3.1	0.6
		Mean Temperature（℃）	16.7	18.3	21.5	17.8	14.7	13.6	17.3	15	13	11.9	10.2	15.6	13.2	10.5	12.6	18.1	16.7	9.7	12.2	18.7	20.9	15.5	14.1	16.1	12.3	13.3	14	14.1	11.3	10.8	12.3	15.3	18.7	17.8	19	20.4	21.5	17.3	18	19.8	21.7	20.8	19.6	19.1	16	19.6	19.3
[truncated: 84 more columns]

## Sheet: Sheet2
					Data 2. Chemical properties of the used soil.
					Year	pH	HCO3-+ CO32-	Cl-	SO42-	Ca2+	Mg2+	Na+	K+	N	P
					2023	7.2	204.5	293.8	447.3	89.7	39.8	4.1	29.4	16.8	3.7
					2024	7.3	207.1	305.2	452.9	92.5	42.3	4.3	32.2	17.2	3.9

## Sheet: Sheet3
		Data 3.Effects of DCPTA and/or top removal on maize yield components and lodging resistance across two growing seasons (2023-2024)
		Years	Treatment	Number of ears (ears ha–1)						Number of kernels (kernels ear–1)						1000-kernel weight (g)						Yield (kg ha–1)						Internode lodging rate (%)
		2023	CK	67600	68600	67300	68100	68000		517	509	507	511	510		303.13	304.19	303.57	301.91	305.92		10594	10621	10358	10506	10609		0.0343	0.02	0.0386	0.0271	0.0286
			DCPTA	66400	65500	67500	67300	65700		519	520	506	512	513		326.8	329.25	327.14	321.88	324.83		11262	11214	11173	11091	10948		0.0514	0.0643	0.0357	0.0386	0.0614
			TR	69200	69400	68700	68800	68300		515	512	508	512	519		308.24	309.13	308.92	309.16	307.12		10995	10984	10781	10890	10887		0.0114	0.0086	0.0186	0.0171	0.0243
			TR+DCPTA	69600	69900	69500	68300	69400		523	514	515	534	521		320.37	318.57	319.69	313.82	321.25		11662	11446	11443	11446	11616		0.0057	0.0014	0.0071	0.0243	0.0086
		2024	CK	68500	67400	68100	67100	67500		497	509	506	504	512		299.76	301.58	303.13	298.54	300.13		10205	10346	10448	10096	10375		0.0214	0.0371	0.0271	0.0414	0.0357
			DCPTA	65600	65200	65400	66300	65700		516	513	503	512	509		320.84	324.41	322.54	318.36	319.76		10854	10847	10610	10807	10699		0.0629	0.0686	0.0657	0.0529	0.0614
			TR	67300	69100	68300	67900	68400		519	508	509	514	511		303.97	307.09	306.27	306.32	304.53		10617	10773	10645	10691	10642		0.0386	0.0129	0.0243	0.03	0.0229
			TR+DCPTA	67700	68900	68000	69400	69500		524	511	518	516	514		314.72	314.55	311.23	315.74	312.8		11171	11070	10963	11307	11172		0.0329	0.0157	0.0286	0.0086	0.0071

## Sheet: Sheet4
		Data 4. Effects of DCPTA and/or top removal on maize Agronomic traits across two growing seasons (2023-2024)
		Years	Treatment	Plant height （cm）						3rd Basal Internode Length (cm)						3rd Basal Internode Diameter (cm)						LAI						PAR on 8th leaf （μmol m-2 s-1）
		2023	CK	265.68	274.91	278.62	279.53	270.41		11.32	12.98	10.61	12.25	11.41		30.19	30.83	27.76	29.24	28.24		5.34	5.48	5.42	5.79	5.43		155.49	167.49	151.23	162.87	157.47
			DCPTA	286.9	298.18	295.95	296.82	292.53		13.51	12.95	13.89	13.34	12.09		23.07	23.8	24.86	25.78	28.09		5.71	5.63	5.81	5.82	5.91		151.16	142.86	140.71	142.09	142.85
			TR	239.83	239.21	250.19	242.18	243.28		11.27	11.51	11.04	12.28	13.13		30.51	31.25	27.15	28.53	29.57		4.83	5.27	5.39	5.39	5.15		165.04	158.24	172.94	176.23	167.21
			TR+DCPTA	251.19	246.67	255.63	252.29	266.92		12.19	13.17	13.49	12.32	13.98		24.56	27.01	28.24	26.19	28.18		5.41	5.45	5.73	5.35	5.34		162.13	165.29	151.05	165.8	164.51
		2024	CK	252.78	247.43	257.59	254.38	256.31		10.41	11.49	10.18	11.29	10.81		27.02	26.35	22.86	24.98	25.24		5.52	5.46	5.73	5.22	5.93		151.16	141.71	149.03	161.53	151.87
			DCPTA	271.08	274.98	277.68	272.37	286.79		12.07	13.74	12.36	12.81	11.35		22.43	21.04	19.87	22.49	23.53		5.79	5.6	5.84	5.98	5.95		150.98	127.34	134.34	139.41	137.61
			TR	222.87	238.6	228.57	234.36	247.84		11.38	10.25	10.49	10.74	11.8		25.63	25.16	24.09	25.75	27.47		5.21	4.91	5.29	5.17	5.19		159.61	172.61	156.58	151.32	162.34
			TR+DCPTA	243.99	239.39	232.64	246.75	255.28		12.49	11.84	13.09	11.94	12.36		24.49	22.97	25.41	22.12	22.73		5.46	5.68	5.92	5.63	5.52		157.69	141.87	162.23	159.73	160.05

## Sheet: Sheet5
Data 5. Effects of DCPTA and/or top removal on 3rd internode mechanical strength across two growing seasons (2023-2024)
Index	Years	Treatment	R1						R2						R3						R4						R5						R6
PS（N mm-2）	2023	CK	49.67	52.39	52.56	53.18	51.54		55.18	56.33	55.79	52.98	53.94		49.35	51.53	50.96	52.14	55.17		48.53	46.68	48.1	45.28	43.37		43.53	42.68	47.1	44.28	43.37		37.79	34.93	39.37	35.16	34.61
		DCPTA	46.78	47.78	44.6	48.87	44.48		52.51	53.62	51.01	51.16	49.36		44.42	45.57	41.82	40.09	45.31		42.24	40.36	37.72	39.87	43.1		31.24	38.36	34.73	37.86	35.1		28.01	25.12	23.76	28.64	24.18
		TR	52.54	50.93	55.23	52.24	51.49		57.63	55.84	58.37	59.53	57.45		54.79	55.94	57.45	53.65	52.6		50.29	47.26	49.73	47.16	47.97		45.19	43.25	47.52	43.93	43.72		36.61	34.29	39.44	37.96	35.94
		TR+DCPTA	48.63	49.97	46.15	47.73	48.35		59.09	60.45	57.73	58.91	55.87		53.69	55.16	59.37	57.58	56.49		51.18	53.34	54.85	57.01	52.98		46.18	51.43	49.65	48.04	45.98		42.19	43.02	47.49	39.5	41.05
	2024	CK	45.39	43.81	44.29	46.53	46.26		47.36	49.3	48.97	45.73	47.64		46.83	47.29	48.92	47.59	50.31		42.38	40.59	41.67	38.16	39.61		36.93	33.85	31.07	35.74	34.39		33.86	30.49	31.67	30.74	33.52
		DCPTA	39.29	38.31	40.85	38.27	40.53		38.69	39.75	41.24	42.58	41.93		36.98	37.42	34.56	33.61	38.87		29.24	33.47	26.68	24.57	28.35		26.57	24.89	27.65	28.79	24.9		22.42	20.98	17.41	23.53	21.05
		TR	43.28	41.73	45.41	46.39	44.8		52.41	56.04	49.83	56.97	53.21		53.73	50.85	53.49	58.31	54.62		49.76	45.29	46.83	47.57	51.31		40.29	35.46	41.81	37.65	38.94		34.76	30.98	33.63	31.92	36.43
		TR+DCPTA	39.32	40.28	38.19	38.84	44.95		56.93	59.13	53.86	57.72	61.95		57.18	58.09	60.28	54.76	56.93		51.84	54.59	53.07	55.48	50.93		47.26	45.95	53.85	44.71	51.52		40.67	38.54	38.42	42.31	41.98
BS（N mm-2）	2023	CK	229.79	234.5	257.34	243.72	230.99		239.76	254.25	258.93	260.84	250.84		267.44	269.68	291.41	276.9	265.92		280.3	256.35	269.32	273.83	262.33		238.19	229.42	256.58	247.43	234.24		186.92	190.77	216.35	197.79	186.68
		DCPTA	211.44	190.1	217.41	203.07	213.56		223.18	239.78	207.17	228.74	240.63		215.31	247.41	243.11	242.81	233.98		211.35	214.66	193.83	195.61	186.13		173.68	186.66	193.61	158.36	183.72		162.41	117.08	144.56	135.74	152.53
		TR	234.23	241.26	253.97	237.71	248.43		270.32	291.83	283.93	274.07	266.31		288.07	308.18	317.34	305.16	311.42		297.01	275.82	305.17	295.22	289.71		254.54	246.58	262.83	275.52	252.7		192.57	203.64	208.6	226.09	211.65
		TR+DCPTA	216.57	203.7	221.77	228.73	207.48		242.67	264.09	271.26	280.73	248.96		308.51	275.65	280.18	291.67	285.88		322.97	335.78	305.87	320.43	307.56		315.69	305.94	300.16	282.93	313.29		228.39	232.29	238.14	265.86	228.14
	2024	CK	223.54	218.74	236.95	209.83	211.45		232.47	226.58	239.96	230.72	217.84		244.86	238.97	227.43	233.51	252.74		237.6	226.73	230.58	219.94	231.06		186.45	173.37	192.96	174.08	185.1		159.29	147.34	145.16	163.07	151.18
		DCPTA	181.19	176.14	194.23	180.12	165.96		209.57	177.6	201.04	193.85	185.72		223.11	219.86	197.95	214.73	220.09		177.63	164.08	159.95	180.74	154.37		128.06	133.97	155.79	135.32	130.86		113.43	126.69	136.97	119.51	122.18
		TR	202.86	225.79	217.43	219.61	220.15		255.41	263.1	270.53	249.96	251.58		290.65	300.07	285.36	277.97	279.05		258.19	248.36	269.25	255.86	273.07		215.21	218.96	197.54	213.75	209.87		185.39	144.27	181.51	159.68	164.76
		TR+DCPTA	184.01	173.67	188.79	182.52	177.46		230.74	228.65	213.52	215.28	241.06		289.12	277.94	274.27	270.38	271.79		286.28	284.8	310.95	295.47	297.32		269.08	248.32	251.57	242.46	264.09		216.52	206.36	185.2	179.68	197.49

## Sheet: Sheet6
Data 6. Effects of DCPTA and/or top removal on contents of the 3rd internode carbohydrates across two growing seasons (2023-2024)
Index	Years	Treatment	R1						R2						R3						R4						R5						R6
Internode plumpnes（mg cm-1）	2023	CK	564.3	598.76	601.99	564.77	598.89		649.08	654.45	630.94	686.06	662.48		637.02	676.49	706.69	694.35	737.42		716.98	717.58	684.6	752.4	751.52		703.75	762.41	718.05	729.1	715.11		618.36	604.93	580.94	659.02	599.31
		DCPTA	526.33	510.98	490.25	550.93	532.51		564.14	511.99	548.37	586.23	578.42		653.3	619.03	587.44	607.11	624.75		628.63	591.95	627.94	659.31	658.67		578.57	568.19	545.14	526.09	629.26		532.44	520.34	483.16	557.05	496.19
		TR	591.41	596.91	636.88	575.41	613.11		690.04	740.8	665.11	706.69	722.43		790.91	766.77	796.12	723.16	764.94		745.31	771.93	758.8	812.35	811.4		751.85	758.72	744.15	698.66	770.41		666.73	622.57	645.38	679.69	588.71
		TR+DCPTA	531.75	521.59	537.35	480.79	516.43		591.82	644.98	579.54	642.81	620.51		771.28	696.97	754.37	745.35	752.86		762.41	791.65	772.84	830.32	829.36		753.42	791.89	840.95	801.49	778.18		681.25	635.87	711.05	737.55	660.3
	2024	CK	544.58	554.56	547.15	560.76	527.68		587.14	578.08	619.81	622.89	578.87		657.74	664.53	679.4	682.95	648.42		707.02	691.96	709.23	684.79	666.05		673.24	663.08	704.56	706.77	675.51		562.14	597.1	579.62	550.19	557.29
		DCPTA	445.4	420.52	469.99	500.28	486.87		502.95	530.44	510.46	522.2	465.31		520.96	515.85	476.58	542.3	555.3		616.51	619.82	554.67	628.68	595.58		577.97	545.15	584.37	568.95	603.2		487.13	414.5	473.12	445.32	462.49
		TR	533.43	495.51	560.05	520.19	569.49		675.26	695	631.67	641.43	621.46		740.03	716.68	751.66	691.84	772.4		732.68	738.44	757.74	750.3	703.63		704.29	742.53	707.13	697.81	709.65		582.44	607.65	619.78	612.73	653.97
		TR+DCPTA	465.97	497	443.85	491.98	507.5		613	634.84	588.18	604.05	616.49		723.1	705.64	684.29	673.29	788.85		772.51	731.33	783.67	742.3	776.02		755.31	721.49	770.52	724.48	786.54		665.39	698.26	723.76	700.35	666.96
Soluble sugar content (mg cm–1）	2023	CK	208.56	215.26	223.44	206.26	204.67		175.99	191.72	218.19	191.9	225.62		177.11	163.49	188.11	166.02	171.14		110.29	94.31	105.67	86.61	118.22		91.29	102.33	79.47	93.16	96.41		70.61	58.79	74.16	76.41	74.18
		DCPTA	193.03	193.9	222.85	193.9	196.77		170.08	180.2	187.46	180.23	206.09		122.84	113.51	114.34	106.07	133.05		69.43	57.75	89.19	80.37	59.37		48.55	58.29	47.34	78.58	55.26		28.92	52.46	29.58	27.54	31.62
		TR	219.49	222.03	251.31	221.3	225.23		252.53	217.65	224.92	217.56	243.55		194.3	209.98	215.59	212.53	214.51		149.31	132.66	139.1	130.17	144.27		102.46	127.21	101.4	107.49	114.17		83.38	76.66	94.08	72	86.08
		TR+DCPTA	221.25	238.24	227.24	247.24	257.06		228.59	252.38	223.76	256.38	223.76		209.92	238.93	235.54	238.93	220.84		191.04	164.12	185.07	179.31	140.07		136.11	158.92	134.69	137.26	160.82		114.54	83.1	92.41	91.98	94.45
	2024	CK	198.71	207.29	204.24	186.92	193.08		197.41	191.18	187.74	182.16	195.97		165.8	181.25	176.24	157.97	162.36		104.14	101.16	89.79	83.73	115.98		65.76	73.96	51.93	74.14	76.82		57.69	68.47	52.61	53.21	46.29
		DCPTA	178.75	181.24	162.48	191.56	179.37		158.7	148.02	168.47	162.03	183.94		118.73	95.48	124.26	118.17	108.79		50.98	39.07	48.79	78.42	58.13		16.98	9.64	16.46	38.6	26.19		2.97	14.25	11.13	28.59	16.21
		TR	208.2	190.88	218.09	200.84	213.42		228.73	212.7	194.76	206.96	203.43		202.71	213.69	192.48	209.14	198.27		143.49	149.84	167.92	161.06	137.85		95.34	92.64	81.42	86.28	70.68		71.09	62.27	57.7	76.82	46.63
		TR+DCPTA	211.8	206.21	219.36	210.75	234.79		210.36	229.33	231.47	208.08	219.89		216.29	226.06	204.82	226.1	212.69		186.7	166.29	192.31	179.46	171.24		102.61	116.39	113.26	136.73	112.82		76.82	64.18	91.13	74.46	66.26
Lignin content (mg cm–1)	2023	CK	39.48	38.42	40.76	35.82	37.87		41.13	43.75	44.01	43.74	40.15		51.16	55.23	51.69	56.51	56.19		57.29	58.43	53.29	60.75	52.53		62.48	60.19	58.35	62.82	61.91		59.72	60.97	60.78	64.06	60.03
		DCPTA	29.63	31.94	32.07	35.29	26.34		33.52	35.94	38.68	38.53	35.39		43.53	42.41	46.12	43.62	51.25		49.84	48.29	52.38	48.26	53.87		49.95	55.38	53.49	50.39	54.32		55.46	48.1	50.59	54.15	52.61
		TR	39.86	39.51	42.19	37.41	38.46		47.16	43.43	45.21	49.82	46.82		55.65	59.37	55.69	60.79	60.26		57.78	61.42	63.01	63.81	61.15		64.83	65.24	63.23	65.31	64.35		64.69	65.89	68.38	63.93	62.4
		TR+DCPTA	32.17	25.24	33.43	29.96	30.09		45.41	42.95	43.14	40.13	37.17		55.81	60.54	56.83	61.06	62.47		58.96	65.68	61.27	67.04	66.52		66.21	67.32	69.37	73.2	67.41		67.75	70.26	68.81	72.56	69.25
	2024	CK	35.58	33.63	38.57	29.49	30.13		38.74	35.26	42.19	43.57	41.6		44.27	50.85	44.36	43.29	41.01		52.29	49.93	49.62	58.74	50.41		55.83	52.76	52.94	56.02	51.37		54.94	55.25	48.07	52.41	56.2
		DCPTA	24.32	29.28	22.53	25.96	21.4		35.36	34.27	37.84	31.19	29.52		38.45	42.28	34.59	36.81	41.73		45.58	41.95	40.02	43.71	45.83		42.85	42.72	47.86	39.94	41.63		46.05	44.82	48.71	39.4	40.93
		TR	34.24	31.3	33.17	35.92	36.28		42.17	43.34	46.28	45.92	48.75		53.86	55.31	48.27	47.92	51.1		58.94	60.82	55.73	53.2	56.85		60.43	63.17	57.56	51.82	59.39		52.18	57.94	59.82	61.19	55.73
		TR+DCPTA	29.91	20.75	27.82	24.46	25.87		45.34	41.75	39.46	38.25	41.92		46.42	50.93	47.26	45.85	57.71		62.86	60.31	57.92	56.74	63.5		59.74	62.13	64.26	63.81	59.52		64.25	59.01	58.93	65.82	62.39
Cellulose content (mg cm–1)	2023	CK	125.84	137.68	121.49	117.08	111.91		159.46	167.55	168.25	167.38	158.51		178.95	186.69	174.32	183.54	189.01		179.61	182.25	172.16	190.83	183.12		187.53	188.92	175.67	177.54	186.03		186.79	174.39	182.95	184.73	180.15
		DCPTA	113.65	102.11	109.35	98.04	100.17		143.62	158.87	150.51	158.75	148.56		152.23	162.56	161.5	174.61	163.88		161.09	173.49	169.38	155.44	164.23		169.36	155.25	157.81	162.98	152.53		158.95	169.23	153.54	156.86	152.36
		TR	120.24	127.59	128.63	121.25	116.48		165.91	174.52	168.48	174.37	163.02		180.31	193.62	183.39	190.51	191.81		189.52	192.76	183.83	201.28	193.07		190.21	181.5	199.13	196.42	202.29		188.63	186.79	198.72	200.04	195.68
		TR+DCPTA	108.39	95.53	92.96	101.68	104.84		173.3	178.5	166.13	169.54	179.31		197.53	187.76	197.87	192.32	200.1		196.01	209.39	205.75	208.32	199.75		209.14	218.03	199.48	197.34	202.66		217.32	197.87	203.84	206.59	193.52
	2024	CK	110.73	109.81	112.72	96.98	108.17		136.47	124.13	133.96	121.52	140.63		158.82	173.01	152.56	161.03	168.94		178.87	167.56	169.02	177.54	171.13		163.01	168.67	181.84	168.91	176.09		162.9	174.54	158.21	171.08	156.73
		DCPTA	91.75	86.36	79.53	77.49	83.26		91.58	92.96	109.82	113.74	108.17		130.29	123.25	136.47	128.96	145.08		149.56	129.98	132.16	124.04	129.23		138.52	143.93	128.02	135.76	151.81		133.73	122.42	130.98	129.79	138.65
		TR	115.38	120.85	106.94	104.67	110.02		152.86	164.98	157.64	150.73	167.82		175.35	181.02	162.94	185.18	170.73		192.75	188.94	175.07	190.52	183.81		190.39	183.94	196.86	195.12	186.05		182.09	179.78	183.13	185.05	187.71
		TR+DCPTA	92.48	83.36	99.74	86.85	85.13		141.43	157.39	158.87	160.24	157.75		202.4	175.73	181.17	178.95	189.86		191.53	206.75	217.89	204.14	198.68		195.43	206.85	185.26	214.07	194.1		181.06	185.5	196.73	179.94	207.18
Hemicellulose content (mg cm–1)	2023	CK	98.95	99.14	104.61	94.33	94.42		104.02	109.79	110.45	109.74	101.81		127.43	136.31	127.86	139.36	138.22		133.07	135.31	139.49	143.13	137.84		128.62	125.65	118.22	129.65	127.37		121.28	118.54	108.51	119.82	116.4
		DCPTA	88.36	88.45	89.28	84.51	79.64		98.19	92.43	104.13	103.51	96.16		117.64	126.48	117.83	128.15	127.71		125.48	121.53	131.47	133.04	129.78		119.03	108.84	104.61	114.43	118.04		106.02	103.41	93.36	104.63	101.37
		TR	103.87	97.06	82.56	92.72	98.95		107.68	114.84	115.49	114.78	106.32		142.92	141.03	132.67	139.98	143.31		139.61	142.85	146.19	148.49	142.57		134.87	135.92	121.28	135.95	133.28		125.65	112.87	122.62	124.38	120.52
		TR+DCPTA	84.56	82.72	85.14	75.37	80.46		112.98	108.42	108.25	113.46	118.03		139.41	144.18	136.19	146.57	146.65		145.27	148.31	152.9	154.75	148.51		143.29	144.16	135.54	147.42	142.15		128.76	126.13	116.31	127.19	123.48
	2024	CK	86.05	95.13	99.27	89.96	93.64		104.86	103.12	97.45	87.94	98.71		108.98	114.35	109.61	118.87	102.06		113.8	121.91	107.76	117.39	118.85		118.95	102.54	103.7	111.61	114.86		104.84	100.53	108.19	103.07	117.96
		DCPTA	83.85	76.94	85.63	72.51	80.06		80.04	86.73	93.84	75.95	84.89		93.76	87.64	91.98	96.12	83.07		100.34	97.62	91.9	105.86	107.71		102.63	98.07	93.48	85.96	93.25		92.74	78.95	95.21	89.86	94.23
		TR	84.9	95.64	86.97	108.85	99.23		112.07	116.75	103.24	99.16	97.53		126.92	122.61	117.73	103.98	128.75		129.73	119.46	134.32	130.97	118.65		115.87	106.48	126.95	109.69	124.73		103.65	114.86	107.13	119.24	115.59
		TR+DCPTA	89.06	74.9	79.68	77.13	68.74		89.45	92.07	102.81	107.86	94.9		130.07	118.45	113.94	137.29	121.86		145.82	137.91	127.74	133.09	141.16		121.91	143.54	131.69	125.76	127.12		120.74	107.59	110.8	125.53	122.07

## Sheet: Sheet7
Data 7. Effects of DCPTA and/or top removal on activities of 3rd internode phenylpropanoid pathway enzyme activities across two growing seasons (2023-2024)
Index	Years	Treatment	R1						R2						R3						R4						R5						R6
PAL activity (U mg−1 FW)	2023	CK	27.03	30.72	28.93	28.42	27.31		31.26	30.98	29.62	30.26	32.94		32.53	32.24	34.73	31.96	29.82		27.73	28.06	30.08	27.89	26.15		24.29	19.54	18.81	21.27	20.13		9.29	11.98	10.71	13.25	11.2
		DCPTA	25.35	21.84	23.65	22.84	24.48		30.11	28.6	29.49	30.44	31.14		28.8	27.44	28.97	25.79	26.63		22.06	23.81	24.48	18.17	22.26		17.72	14.84	20.09	17.8	16.32		9.13	7.83	6.65	10.41	9.92
		TR	28.36	29.32	30.09	32.32	27.43		32.46	30.15	31.98	32.53	34.37		34.76	34.56	33.05	34.28	32.14		29.42	31.38	28.25	32.67	30.22		23.56	21.84	20.13	24.52	21.49		11.62	13.31	10.07	12.53	12.58
		TR+DCPTA	29.97	32.93	31.7	30.93	30.05		34.07	33.91	33.59	36.19	35.88		35.03	35.17	33.14	36.89	33.76		35.64	36.91	34.01	33.82	32.73		27.16	26.48	28.75	29.13	25.54		13.94	15.92	13.68	17.36	14.32
	2024	CK	21.38	24.47	20.51	22.63	20.29		24.76	25.18	22.39	26.25	22.14		28.29	29.08	25.34	26.17	25.36		24.42	25.17	23.59	21.86	26.95		18.43	19.28	20.92	16.65	19.37		5.59	7.17	8.48	8.51	6.83
		DCPTA	17.46	16.3	15.87	19.49	18.23		19.54	18.39	20.5	23.91	22.23		20.83	20.16	17.94	19.5	16.42		18.28	18.39	14.46	19.13	20.57		11.38	9.42	12.65	10.04	11.29		4.52	3.98	2.73	3.14	7.02
		TR	24.94	26.01	24.39	22.08	25.31		29.93	26.36	28.48	27.25	28.9		31.26	28.2	27.13	33.75	29.34		27.17	22.65	28.93	32.04	28.32		21.29	26.21	20.93	23.7	19.45		10.3	9.21	9.82	8.57	8.39
		TR+DCPTA	27.38	29.29	26.15	29.96	27.2		30.27	27.19	30.5	26.45	33.16		33.35	28.13	32.85	34.72	30.1		31.49	34.3	34.62	28.48	33.97		25.13	28.42	23.96	30.47	28.58		18.37	14.84	16.75	19.62	15.93
4-CL activity (U mg−1 FW)	2023	CK	16.41	17.96	17.85	16.01	16.05		18.07	18.98	16.83	19.12	18.97		17.43	16.62	16.36	18.98	16.41		15.87	16.29	16.53	14.41	17.4		14.15	12.21	11.98	12.61	12.59		3.65	2.23	3.88	4.16	4.21
		DCPTA	15.47	15.29	14.38	13.92	14.74		17.54	15.22	17.24	16.86	15.03		15.01	16.21	14.98	15.39	14.85		12.03	12.35	9.74	12.85	11.91		8.36	10.82	11.54	8.42	9.62		3.06	2.92	3.46	1.71	3.46
		TR	16.68	19.14	16.91	17.58	17.12		18.73	19.65	18.49	20.79	19.61		18.59	20.28	19.25	18.64	18.07		17.26	18.19	16.43	18.27	17.56		15.21	12.91	12.68	13.25	13.25		4.39	4.65	2.54	4.26	4.76
		TR+DCPTA	17.49	17.63	19.82	18.41	17.97		19.32	20.46	18.97	20.59	20.43		20.34	21.09	20.83	19.45	18.62		18.32	17.95	19.51	18.93	18.37		16.09	17.73	15.84	16.56	14.07		5.11	5.46	5.32	3.57	5.57
	2024	CK	12.38	11.85	12.94	12.51	13.93		12.28	14.3	14.86	13.52	15.74		14.32	15.74	13.45	15.09	14.18		13.42	13.53	15.16	14.29	12.57		10.46	9.13	11.29	10.83	11.94		2.39	1.12	1.17	2.94	2.35
		DCPTA	12.84	11.19	10.45	11.75	10.61		11.74	11.62	10.98	13.8	12.57		14.01	13.21	13.98	12.39	11.85		11.24	10.01	11.35	10.19	12.48		5.64	4.92	6.04	6.81	4.38		0.95	1.43	0.87	0.26	1.32
		TR	13.15	12.93	12.76	13.48	14.82		17.13	16.24	17.25	15.36	16.98		19.59	17.28	19.35	18.64	17.07		17.86	18.49	18.03	16.27	16.95		15.48	14.76	13.4	15.07	16.29		5.48	5.32	5.16	4.73	6.21
		TR+DCPTA	14.57	14.85	15.92	15.2	13.48		17.46	15.97	18.54	17.78	16.69		20.34	18.09	20.83	19.45	17.82		17.32	18.95	18.51	19.63	19.37		14.29	16.71	17.36	15.53	16.84		7.28	9.86	10.39	10.63	9.52
CAD activity (U mg−1 FW)	2023	CK	1.52	1.39	1.43	1.5	1.48		1.65	1.53	1.42	1.63	1.51		1.69	1.57	1.75	1.69	1.63		1.93	1.84	1.87	1.74	1.99		1.46	1.42	1.58	1.32	1.29		0.78	0.71	0.82	0.85	0.82
		DCPTA	1.04	1.15	1.27	1.25	1.19		1.49	1.3	1.28	1.21	1.39		1.49	1.33	1.49	1.54	1.41		1.39	1.46	1.31	1.51	1.58		1.11	0.99	1.09	1.16	0.96		0.61	0.65	0.81	0.69	0.74
		TR	1.46	1.69	1.58	1.47	1.5		1.81	1.74	1.6	1.73	1.81		1.93	2.04	1.81	1.76	1.82		1.92	2.1	2.15	2.04	1.96		1.54	1.41	1.53	1.59	1.39		0.83	0.75	0.63	0.81	0.86
		TR+DCPTA	1.45	1.71	1.52	1.69	1.66		1.64	1.9	1.79	1.95	1.89		1.89	2.13	1.97	1.91	2.05		1.97	2.07	2.01	2.08	2.11		1.83	1.95	1.77	1.73	1.64		1.23	1.35	1.3	1.19	1.03
	2024	CK	1.21	1.19	1.21	1.13	1.26		1.32	1.29	1.36	1.33	1.25		1.35	1.36	1.3	1.49	1.42		1.43	1.28	1.52	1.37	1.42		0.93	0.86	1.04	0.85	0.9		0.73	0.59	0.64	0.69	0.63
		DCPTA	0.85	0.96	1.04	1.07	0.92		1.08	1.12	1.14	0.97	1.03		1.17	1.24	1.19	1.08	1.32		1.13	1.07	1.18	1.04	0.96		0.87	0.64	0.59	0.73	0.6		0.46	0.53	0.65	0.69	0.47
		TR	1.28	1.43	1.31	1.16	1.52		1.59	1.53	1.57	1.43	1.5		1.71	1.62	1.65	1.64	1.53		1.63	1.69	1.76	1.84	1.72		1.54	1.49	1.4	1.37	1.23		0.8	0.63	0.89	0.52	0.74
		TR+DCPTA	1.53	1.5	1.32	1.24	1.61		1.68	1.87	1.76	1.85	1.63		1.74	1.94	1.85	1.93	1.72		1.85	1.81	1.94	1.92	1.96		1.84	1.81	1.73	1.95	1.76		1.43	1.35	1.3	1.17	1.26
POD activity (U mg−1 FW)	2023	CK	13.82	12.56	15.47	13.56	13.38		18.57	16.46	18.25	15.31	17.08		20.37	19.18	20.95	18.36	17.81		20.81	20.19	21.53	19.68	19.72		20.15	18.02	20.36	19.02	19.53		13.15	11.21	13.09	13.73	13.65
		DCPTA	17.68	18.42	18.53	15.14	17.7		21.36	19.08	20.42	22.14	21.95		21.51	22.63	20.07	18.12	19.58		23.34	18.42	20.06	18.41	19.65		18.09	15.73	15.37	16.06	16.05		4.97	5.34	3.19	5.42	5.23
		TR	16.44	16.25	15.63	13.21	16.03		20.48	19.95	19.89	16.56	20.73		22.85	20.29	21.49	20.51	19.44		22.46	21.83	19.17	19.83	21.34		20.8	18.54	20.32	17.42	20.93		13.94	12.37	14.53	14.61	14.36
		TR+DCPTA	16.17	16.96	17.35	14.96	16.52		19.93	18.82	16.37	18.12	20.42		21.39	20.08	21.83	18.94	18.38		21.87	20.93	22.01	21.41	17.86		19.32	17.67	19.03	18.67	21.18		16.43	16.29	14.82	17.08	16.83
	2024	CK	11.35	12.18	10.29	12.06	11.74		12.83	13.25	13.09	12.76	11.4		15.74	16.56	15.84	14.93	14.24		16.04	15.29	16.76	14.45	16.02		16.52	16.84	15.39	17.63	14.82		8.94	9.28	7.36	8.74	9.08
		DCPTA	15.34	16.63	14.09	15.51	14.95		16.57	16.94	17.83	15.42	16.45		17.35	16.83	18.69	18.12	15.46		15.12	14.74	16.03	14.09	14.86		10.83	9.64	11.92	9.26	11.28		2.57	4.36	1.43	2.18	3.42
		TR	12.83	13.12	11.47	12.8	12.59		15.74	16.18	17.92	15.38	14.49		18.75	19.96	17.63	16.45	17.82		19.41	19.53	18.83	17.62	17.75		20.13	18.94	16.38	17.49	18.53		11.15	12.27	13.93	11.02	13.76
		TR+DCPTA	13.93	12.78	14.89	13.06	13.34		14.32	15.25	16.41	13.6	16.97		18.13	16.29	16.03	15.78	15.64		18.35	16.78	17.56	17.23	15.4		17.29	18.25	15.89	16.73	17.96		15.24	13.58	13.65	14.76	13.59

## Sheet: Sheet8
Data 8. Effects of DCPTA and/or top removal on chlorophyll content of the 8th leaves across two growing seasons (2023-2024)
Index	Years	Treatment	R1						R2						R3						R4						R5						R6
Chlorophyll content （mg g-1）	2023	CK	1.98	1.94	2.06	1.95	1.74		1.96	1.95	1.94	1.87	2.08		1.88	1.72	1.91	1.86	1.93		1.67	1.53	1.83	1.75	1.85		1.48	1.26	1.24	1.49	1.36		0.81	0.79	0.68	0.82	0.84
		DCPTA	1.67	1.62	1.71	1.62	1.47		1.48	1.71	1.64	1.73	1.74		1.62	1.41	1.44	1.48	1.66		1.39	1.47	1.24	1.4	1.54		1.09	0.85	0.83	0.97	0.75		0.53	0.72	0.46	0.35	0.57
		TR	2.13	2.09	2.16	2.03	1.85		1.93	2.14	2.18	2.1	2.09		2.04	1.96	2.08	2.02	2.1		1.89	1.62	1.95	1.84	1.97		1.59	1.36	1.65	1.61	1.67		0.92	0.89	0.78	0.91	0.96
		TR+DCPTA	2.01	2.16	2.28	2.05	1.93		1.95	2.26	2.21	2.27	2.25		2.15	1.86	2.19	2.13	2.21		2.01	1.9	2.06	2.12	2.08		1.82	1.63	1.79	1.84	1.89		1.13	1.05	0.86	1.07	1.05
	2024	CK	1.67	1.79	1.83	1.71	1.68		1.86	1.83	1.85	1.82	1.76		1.85	1.91	1.76	1.83	1.78		1.75	1.59	1.62	1.68	1.71		1.02	1.25	1.28	1.17	1.04		0.65	0.58	0.57	0.79	0.68
		DCPTA	1.49	1.33	1.51	1.48	1.32		1.5	1.48	1.53	1.67	1.69		1.38	1.51	1.48	1.26	1.33		1.15	1.07	1.09	0.87	0.98		0.8	0.74	0.99	0.55	0.85		0.25	0.44	0.32	0.29	0.17
		TR	1.97	2.02	2.06	1.95	1.93		2.07	2.15	2.04	2.12	2.09		2.11	2.01	2.22	2.04	2.19		2.01	1.94	1.9	1.96	1.89		1.51	1.44	1.59	1.49	1.54		0.98	0.85	0.73	0.94	0.77
		TR+DCPTA	1.97	1.89	1.92	2.03	1.96		2.09	2.15	2.27	2.2	2.26		2.29	2.57	2.35	2.26	2.32		2.14	2.37	2.08	2.03	2.16		1.7	1.75	1.82	1.97	1.84		1.13	1.04	1.02	0.96	1.1

## Sheet: Sheet9
Data 9. Effects of DCPTA and/or top removal on chlorophyll fluorescence parameters of the 8th leaves across two growing seasons (2023-2024)
Index	Years	Treatment	R1						R2						R3						R4						R5						R6
Fv/Fm	2023	CK	0.7207	0.7539	0.7528	0.7739	0.7291		0.7526	0.7723	0.7312	0.7459	0.7432	0.1	0.7627	0.7403	0.7146	0.7561	0.7515		0.6493	0.6554	0.6923	0.6294	0.6768		0.6461	0.5952	0.5981	0.6084	0.5887		0.4989	0.4817	0.4828	0.4606	0.5094
		DCPTA	0.7512	0.6845	0.7287	0.7445	0.7397		0.7005	0.6204	0.6789	0.6938	0.6891	0.1	0.6176	0.5322	0.5958	0.6112	0.6065		0.5779	0.5187	0.5561	0.5717	0.5667		0.5098	0.4983	0.5408	0.4715	0.4522		0.4264	0.4576	0.4239	0.4014	0.4502
		TR	0.815	0.7783	0.7928	0.7583	0.8036		0.7783	0.7323	0.757	0.7723	0.7675	0.1	0.7325	0.7513	0.7745	0.7897	0.7851		0.7275	0.6833	0.7174	0.713	0.7399		0.6266	0.6372	0.6935	0.681	0.6484		0.5221	0.5034	0.567	0.5181	0.5296
		TR+DCPTA	0.8086	0.742	0.7866	0.812	0.7974		0.796	0.7895	0.7248	0.7897	0.785	0.1	0.7894	0.738	0.7684	0.7835	0.779		0.7872	0.7215	0.7451	0.7786	0.7469		0.7126	0.7279	0.6943	0.6874	0.6365		0.5846	0.5929	0.5529	0.6262	0.5843
	2024	CK	0.6575	0.6483	0.6741	0.7093	0.6821		0.7327	0.6961	0.6948	0.7163	0.6576		0.6836	0.7057	0.7383	0.6771	0.7264	-0.03	0.6575	0.6452	0.6496	0.6838	0.6271	-0.03	0.5264	0.4553	0.5034	0.5227	0.5339	-0.03	0.3985	0.3838	0.4027	0.3783	0.4132
		DCPTA	0.6562	0.6295	0.6364	0.6786	0.6328		0.6382	0.6418	0.617	0.6297	0.6826		0.6225	0.6389	0.5915	0.5673	0.5794		0.5086	0.4217	0.4789	0.5465	0.5342		0.4393	0.3871	0.4563	0.4129	0.429		0.2787	0.2463	0.2829	0.2597	0.2914
		TR	0.7854	0.7446	0.7219	0.7345	0.7127		0.7126	0.7204	0.7438	0.7517	0.7243		0.7483	0.7137	0.7484	0.7598	0.729		0.7194	0.6833	0.7554	0.7163	0.6995		0.6239	0.5396	0.6482	0.6343	0.5518		0.4936	0.5173	0.5465	0.4614	0.5208
		TR+DCPTA	0.7063	0.6956	0.7492	0.7625	0.6874		0.7201	0.7515	0.7228	0.7162	0.7039		0.7482	0.7397	0.8018	0.7623	0.7483		0.7652	0.7487	0.7298	0.7015	0.7529		0.7182	0.6825	0.6934	0.6518	0.6475		0.5769	0.5629	0.5487	0.6295	0.5462
PSII	2023	CK	0.5853	0.5148	0.5695	0.5407	0.5773		0.6307	0.5902	0.6248	0.5902	0.6105		0.5742	0.5921	0.5313	0.5764	0.5602		0.4653	0.4154	0.4975	0.4537	0.462		0.4051	0.3968	0.4276	0.3775	0.3632		0.3236	0.3083	0.3319	0.3584	0.331
		DCPTA	0.5409	0.4911	0.5579	0.5502	0.5416		0.5343	0.5481	0.5264	0.5598	0.5869		0.4898	0.424	0.4365	0.4054	0.4583		0.4089	0.3571	0.4237	0.365	0.3895		0.3494	0.3046	0.2979	0.311	0.3108		0.274	0.2057	0.2404	0.2637	0.2826
		TR	0.5748	0.5767	0.6373	0.5796	0.5823		0.6596	0.6804	0.6457	0.6233	0.6403		0.5791	0.6228	0.6556	0.6281	0.585		0.5265	0.5396	0.5586	0.5395	0.5503		0.4097	0.4829	0.4075	0.4203	0.4817		0.3316	0.3654	0.3134	0.4287	0.3372
		TR+DCPTA	0.6028	0.6102	0.6154	0.6102	0.6785		0.6372	0.6876	0.6543	0.6958	0.6701		0.632	0.6932	0.686	0.6317	0.6503		0.6491	0.5924	0.5312	0.5246	0.585		0.4763	0.535	0.5576	0.5526	0.4957		0.4688	0.4739	0.4022	0.4384	0.4781
	2024	CK	0.4872	0.5218	0.5064	0.5326	0.4715		0.4941	0.5346	0.5467	0.5289	0.5379		0.5324	0.4987	0.4894	0.5274	0.5638		0.4364	0.4738	0.4196	0.4368	0.4572		0.3543	0.3038	0.3589	0.2915	0.3156		0.2481	0.2614	0.2249	0.2572	0.2193
		DCPTA	0.437	0.4093	0.4619	0.4228	0.4768		0.4174	0.4427	0.4981	0.4375	0.4629		0.3897	0.423	0.3748	0.4389	0.3935		0.3037	0.3152	0.3326	0.328	0.2956		0.2458	0.2752	0.2294	0.2746	0.2669	0.08	0.1273	0.1449	0.1205	0.1518	0.1849
		TR	0.5082	0.5629	0.5918	0.5375	0.5237		0.5763	0.6229	0.5813	0.6129	0.5692		0.5892	0.6078	0.6418	0.6137	0.5727		0.5573	0.5032	0.5618	0.5264	0.5484		0.3938	0.4519	0.3692	0.4313	0.3501		0.2819	0.3194	0.2493	0.2583	0.2928
		TR+DCPTA	0.5973	0.5576	0.5918	0.5376	0.4872		0.6732	0.5842	0.5964	0.5738	0.6798		0.6083	0.6729	0.6142	0.5849	0.6524		0.6054	0.5375	0.5618	0.5927	0.5421		0.4975	0.4573	0.4516	0.5038	0.4729		0.4125	0.3549	0.4624	0.3915	0.4063
ETR	2023	CK	11.19	10.47	10.26	10.49	10.43		11.42	10.29	10.62	10.26	11.08		11.79	10.71	11.65	11.18	10.93		9.56	8.57	8.24	8.57	7.84	-0.847	6.62	6.31	6.88	5.98	5.71		4.18	4.11	5.29	4.38	4.29
		DCPTA	9.78	8.94	10.07	9.94	9.79		9.83	10.64	9.45	10.07	11.01		8.84	8.69	9.8	8.21	7.92		8.31	7.35	7.29	7.58	7.57		6.32	5.53	5.39	5.71	5.62		3.26	3.38	2.45	3.07	3.41
		TR	10.39	10.43	11.22	10.43	10.54		12.25	11.68	11.1	10.79	11.87		11.65	12.32	12.14	11.63	11.09		9.22	10.12	9.17	9.45	8.61		7.29	8.62	7.97	8.25	7.4		4.62	5.36	4.65	5.25	4.74
		TR+DCPTA	10.87	11.03	11.14	11.03	12.06		11.52	12.43	11.32	12.15	11.34		11.93	12.51	12.43	12.62	11.84		9.85	10.93	11.43	11.32	9.94		9.61	9.67	9.08	10.36	8.71		6.67	6.59	7.27	7.93	6.84
	2024	CK	9.36	9.18	9.47	9.29	8.74		9.75	9.49	10.21	10.16	9.83		10.02	9.83	9.75	10.32	9.96		7.28	7.04	7.73	7.99	7.42	-1.317	5.52	5.23	5.86	5.11	4.97	-0.847	2.85	2.68	2.99	3.3	2.84
		DCPTA	8.13	7.91	8.25	7.82	8.96		8.27	8.64	8.42	8.76	9.18		8.39	8.26	8.84	7.86	7.91		7.04	6.52	6.39	6.17	6.21		4.26	3.58	3.4	3.93	3.74		1.92	2.16	1.39	2.61	1.84
		TR	9.52	9.48	9.61	9.41	9.6		11.24	10.56	10.39	9.87	10.4		10.71	11.04	10.46	10.93	10.57		9.13	9.96	9	9.22	8.35		6.05	6.74	5.83	7.18	6.21		3.04	3.58	3.62	2.73	3.25
		TR+DCPTA	9.79	9.72	9.83	9.74	9.97		10.83	11.75	10.09	10.57	10.84		10.62	11.46	11.37	11.48	12.1		9.32	10.46	11.05	10.73	9.87		7.95	8.26	7.21	8.35	7.73		5.84	5.32	5.91	6.53	5.18
NPQ	2023	CK	2.17	2.04	2.21	2.19	2.24		2.08	2.16	2.02	2.19	2.21		2.03	2.18	2.04	2.21	2.16		2.36	2.54	2.24	2.21	2.28		3.17	3.16	3.31	3.28	3.39		3.57	3.53	3.51	3.36	3.59
		DCPTA	2.32	2.3	2.52	2.34	2.39		2.36	2.53	2.27	2.34	2.39		2.42	2.39	2.43	2.64	2.54		2.97	3.12	3.39	3.07	3.13		3.51	3.49	3.39	3.83	3.52		4.22	4.17	4.15	3.97	4.26
		TR	1.99	1.98	2.19	2.01	2.06		2.03	1.92	2.04	2.1	2.06		2.05	1.99	1.82	2.03	2.08		2.03	2.09	2.16	1.91	2.15		2.88	2.92	2.86	2.83	3.05		3.22	3.14	3.31	3.5	3.04
		TR+DCPTA	1.86	1.85	2.01	1.79	1.93		1.89	1.85	1.71	1.88	1.93		1.89	1.85	1.83	1.71	1.93		2.16	2.03	2.24	1.98	2.08		2.59	2.64	2.58	2.51	2.74		2.89	2.73	2.86	3.02	2.91
	2024	CK	2.58	2.63	2.47	2.39	2.31		2.36	2.18	2.42	2.43	2.39		2.32	2.43	2.28	2.15	2.24		2.5	2.43	2.57	2.38	2.62		3.58	3.21	3.3	3.24	3.26		3.86	4.04	3.84	3.91	3.83
		DCPTA	2.49	2.52	2.61	2.47	2.54		2.32	2.49	2.53	2.25	2.6		2.53	2.26	2.51	2.64	2.58		2.83	3.19	3.12	3.15	3.07		3.82	3.72	3.92	4.02	3.94		4.12	4.68	4.43	4.51	4.36
		TR	2.24	2.18	2.36	2.37	2.19		2.25	2.19	2.03	2.3	2.47		1.92	2.15	2.27	2.11	2.03		2.01	2.39	2.27	2.16	2.45		3.16	3.04	2.95	3.09	3.27		3.61	3.56	3.39	3.6	3.45
		TR+DCPTA	2.18	2.03	2.04	2.14	2.26		2.05	1.97	2.14	1.85	1.86		1.99	1.63	1.84	1.75	1.88		1.93	2.09	2.35	2.17	2.26		2.68	2.87	2.59	2.5	2.75		2.75	2.9	3.17	3.04	2.98

## Sheet: Sheet10
Data 10. Effects of DCPTA and/or top removal on gas exchange parameters of the 8th leaves across two growing seasons (2023-2024)
Index	Years	Treatment	R1						R2						R3						R4						R5						R6
Pn (μmol CO2 m-2 s-1)	2023	CK	12.32	12.04	11.75	12.57	12.58		12.49	12.16	13.19	13.08	12.53		13.23	12.65	13.46	12.09	12.57		11.18	10.26	10.68	9.92	10.74		8.11	8.84	8.26	8.17	8.93		4.34	4.03	4.67	4.96	4.61
		DCPTA	10.45	11.42	10.16	10.96	10.63		11.07	12.03	12.32	11.7	11.24		10.79	10.96	11.34	9.61	10.96		10.31	9.27	8.94	10.29	9.82		5.45	6.71	6.92	7.19	6.91		3.07	3.14	3.63	3.92	3.09
		TR	12.59	12.83	12.13	13.08	13.42		13.8	13.56	14.11	14.89	14.49		14.14	15.19	15.04	14.52	14.21		12.69	12.26	13.45	13.78	13.57		10.29	8.54	9.24	9.65	10.32		6.62	5.95	6.43	6.53	6.81
		TR+DCPTA	11.33	12.23	11.61	11.57	12.06		13.61	14.8	13.67	14.75	14.93		15.32	16.13	15.87	16.12	14.79		15.78	14.62	15.34	13.62	13.84		10.85	11.62	10.13	11.96	12.58		8.58	7.55	8.41	8.03	8.34
	2024	CK	10.81	11.02	10.97	10.58	11.15		11.56	12.08	12.16	12.01	11.35		11.94	11.41	11.13	11.07	11.27	-1.1	10.43	9.75	10.25	9.63	10.32	-1.1	5.82	5.65	6.01	5.6	6.33	-1.1	3.3	3.16	2.72	2.81	2.77
		DCPTA	9.23	10.04	8.58	8.69	9.17		9.49	9.53	10.37	9.24	9.68		9.06	9.54	10.2	8.89	9.38		7.45	6.63	6.75	6.12	7.37		4.72	4.36	4.94	4.83	5.75		1.75	2.24	3.03	1.69	1.81
		TR	12.03	12.09	12.34	11.9	12.15		13.48	13.39	13.25	13.73	14.16		13.07	13.15	14.28	13.76	13.42		11.53	11.82	12.32	12.08	11.85		7.02	7.64	8.32	7.53	7.06		4.24	4.91	4.06	4.21	4.15
		TR+DCPTA	11.64	11.17	10.89	12.23	11.38		13.97	14.25	14.09	13.83	14.16		14.56	15.01	16.59	14.29	14.83		15.16	14.04	14.52	13.16	13.63		9.73	10.43	11.03	12.85	10.25		5.04	6.37	5.32	5.14	6.7
Gs (μmol CO2 m-2 s-1)	2023	CK	0.2051	0.2022	0.1899	0.203	0.2001		0.215	0.1953	0.2115	0.2199	0.1983		0.219	0.1905	0.2143	0.1907	0.1958		0.1803	0.1741	0.1946	0.1763	0.1852		0.1226	0.1345	0.1247	0.123	0.1372		0.0571	0.0551	0.0616	0.0644	0.0616
		DCPTA	0.1995	0.191	0.1786	0.1853	0.172		0.153	0.1727	0.1776	0.1671	0.1588		0.1738	0.1549	0.1635	0.1455	0.1619		0.1391	0.1251	0.1494	0.14	0.1457		0.1057	0.0983	0.109	0.0892	0.0809		0.0438	0.0216	0.0375	0.0394	0.0379
		TR	0.2103	0.2111	0.2305	0.2111	0.2147		0.2208	0.2331	0.2256	0.239	0.2321		0.2261	0.242	0.249	0.2327	0.2276		0.1892	0.1745	0.197	0.2025	0.1991		0.1425	0.1294	0.1409	0.1485	0.1256		0.0619	0.0481	0.0627	0.0601	0.0653
		TR+DCPTA	0.2097	0.2198	0.2229	0.2198	0.2321		0.2133	0.2375	0.1959	0.2365	0.2242		0.2463	0.2294	0.2559	0.2319	0.2372		0.2339	0.234	0.2039	0.217	0.2208		0.165	0.1757	0.1569	0.1539	0.1646		0.0784	0.0645	0.0757	0.069	0.0783
	2024	CK	0.1897	0.1975	0.1743	0.1984	0.1893		0.2074	0.1976	0.2064	0.183	0.1952		0.2029	0.2012	0.2073	0.1964	0.1925		0.1684	0.1473	0.158	0.1532	0.1683		0.0938	0.0973	0.0946	0.1054	0.0835		0.0435	0.0526	0.0367	0.0481	0.0352
		DCPTA	0.1681	0.1652	0.1724	0.164	0.1526		0.1693	0.1751	0.1726	0.1511	0.1672		0.1361	0.1592	0.1491	0.1558	0.1382		0.1359	0.1084	0.1175	0.1236	0.1183		0.0759	0.0654	0.0653	0.0697	0.0492		0.0108	0.0211	0.0285	0.0147	0.0167
		TR	0.1885	0.1864	0.198	0.2074	0.2027		0.1959	0.2154	0.2236	0.1947	0.205		0.2225	0.2326	0.2453	0.2336	0.2216		0.1954	0.1832	0.1925	0.1759	0.1927		0.1165	0.126	0.1073	0.1249	0.1261		0.0468	0.0521	0.0568	0.0426	0.0523
		TR+DCPTA	0.1841	0.2005	0.1973	0.1932	0.2019		0.2154	0.2176	0.2081	0.2092	0.2218		0.2175	0.2064	0.2379	0.2236	0.2219		0.2153	0.2248	0.2086	0.2075	0.198		0.1368	0.1538	0.1465	0.1537	0.1393		0.0646	0.0793	0.0829	0.0752	0.0628
Tr (mmol m-2·s-1)	2023	CK	2.45	2.42	2.3	2.47	2.21		2.56	2.35	2.52	2.61	2.38		2.6	2.4	2.56	2.3	2.35		2.13	1.96	2.14	1.89	2.04		1.56	1.69	1.49	1.37	1.72		0.86	0.64	0.91	0.94	0.91
		DCPTA	2.09	2.3	1.98	2.12	2.04		2.07	2.28	2.34	2.22	2.14		2.3	2.09	2.19	1.99	2.16		1.49	1.13	1.56	1.49	1.56		1.12	1.07	1.27	0.95	0.86		0.68	0.66	0.53	0.49	0.73
		TR	2.5	2.52	2.73	2.52	2.56		2.62	2.76	2.67	2.82	2.74		2.68	2.85	2.92	2.75	2.69		2.57	2.49	2.16	2.42	2.39		1.79	1.64	1.76	1.84	1.6		0.93	0.76	0.92	0.89	1.04
		TR+DCPTA	2.39	2.44	2.47	2.44	2.88		2.61	2.66	2.79	2.9	3.01		2.74	2.96	2.83	2.87	2.65		2.52	2.76	2.44	2.58	2.62		2.02	2.35	1.93	1.9	2.02		1.09	0.94	1.26	0.99	1.1
	2024	CK	2.13	2.08	1.92	2.15	2.06		2.27	2.18	2.22	2.34	2.03		2.33	2.25	2.07	2.31	2.2		1.69	1.75	1.97	1.76	1.83		1.07	1.19	1.34	1.25	1.03		0.56	0.59	0.63	0.64	0.61
		DCPTA	1.63	1.72	1.86	1.87	1.96		1.71	1.89	1.72	1.81	1.59		1.92	1.74	1.56	1.82	1.73		1.4	1.59	1.35	1.42	1.31		0.9	0.83	0.63	0.87	0.94		0.44	0.51	0.43	0.32	0.53
		TR	2.28	2.34	2.39	2.17	2.12		2.46	2.54	2.43	2.63	2.52		2.72	2.67	2.78	2.62	2.46		2.15	1.96	2.01	2.09	2.04		1.52	1.61	1.58	1.47	1.45		0.73	0.79	0.66	0.71	0.65
		TR+DCPTA	2.59	2.3	2.31	2.25	2.27		2.38	2.45	2.42	2.37	2.49		2.75	2.68	2.7	2.81	2.83		2.47	2.55	2.41	2.3	2.36		1.54	1.87	1.92	1.85	1.72		0.86	1.05	0.72	0.94	0.79
Ci (μmol mol-1)	2023	CK	48.54	51.21	49.82	56.85	52.77		45.57	49.06	40.86	44.94	47.22		36.35	42.98	38.46	45.78	44.38		56.38	60.78	53.62	57.37	52.78		82.02	83.8	83.47	87.96	91.02		108.76	111.43	110.71	116.94	120.72
		DCPTA	53.83	57.96	56.5	61.59	58.61		52.74	46.34	42.76	47.53	55.44		47.02	50.39	51.86	60.19	48.25		57.62	56.24	63.03	53.42	58.81		80.1	74.94	70.05	67.22	77.84		134.29	127.42	120.93	117.45	131.26
		TR	42.79	48.54	45.71	47.9	43.92		34.25	33.48	38.91	37.39	32.55		35.19	31.88	37.72	34.81	28.5		51.15	43.77	48.52	51.54	40.92		81.16	79.33	81.62	78.74	87.47		107.51	105.26	108.09	104.43	115.45
		TR+DCPTA	47.91	42.35	49.77	45.82	49.34		45.03	40.57	42.93	37.95	45.11		41.8	39.21	30.18	34.53	36.94		35.74	33.86	38.42	31.63	32.08		52.49	58.86	55.41	50.18	65.31		86.46	97.35	90.71	91.77	97.84
	2024	CK	55.63	59.32	53.74	53.51	57.89		50.19	50.28	59.83	53.76	54.39		49.38	47.25	49.63	58.84	46.71		57.6	61.45	60.58	58.31	59.94		103.48	104.62	98.91	96.59	97.35		119.5	128.58	127.37	124.59	130.26
		DCPTA	58.46	65.83	59.74	63.86	67.76		55.27	58.84	59.21	56.16	52.95		54.34	52.58	57.82	58.38	56.93		67.37	60.28	67.03	65.34	64.32		74.3	88.48	86.35	83.59	93.59		130.89	137.48	129.57	131.32	138.41
		TR	44.39	44.28	49.86	49.14	52.75		42.58	38.75	39.39	44.4	36.51		36.38	34.96	38.27	39.85	40.29		45.36	48.47	49.28	50.03	43.51		81.57	77.3	80.48	82.42	79.39		125.48	121.12	113.49	125.6	129.49
		TR+DCPTA	50.12	48.29	49.65	52.37	51.03		46.42	50.85	41.3	45.97	47.86		35.08	33.74	36.89	31.71	38.73		39.95	35.5	30.29	33.32	37.64		69.89	64.53	73.26	65.3	76.28		99.47	94.28	104.51	97.05	100.93

[truncated: 1 more sheets: Sheet11]
